# Supplementary material for: Novichok Nerve Agents as Inhibitors of Acetylcholinesterase—In Silico Study of Their Non-Covalent Binding Affinity
Source: Molecules. 2024 Jan 9;29(2):338. doi: 10.3390/molecules29020338 (PMC10819560; doi:10.3390/molecules29020338)
Supplement: Supplementary file 1 [file molecules-29-00338-s001.zip]

Archive with 1 entries (1 files):
- molecules-2778252-supplementary.pdf
